# Supplementary material for: Effect of Red Ginseng on Genotoxicity and Health-Related Quality of Life after Adjuvant Chemotherapy in Patients with Epithelial Ovarian Cancer: A Randomized, Double Blind, Placebo-Controlled Trial
Source: Nutrients. 2017 Jul 19;9(7):772. doi: 10.3390/nu9070772 (PMC5537886; doi:10.3390/nu9070772)
Supplement: Supplementary file 1 [file nutrients-09-00772-s001.zip]

Archive with 1 entries (1 files):
- nutrients-193221-supplementary.pdf
